# Supplementary material for: Inhibition of Nematocyst Discharge from Pelagia noctiluca (Cnidaria: Scyphozoa)—Prevention Measures against Jellyfish Stings
Source: Mar Drugs. 2022 Sep 8;20(9):571. doi: 10.3390/md20090571 (PMC9501295; doi:10.3390/md20090571)
Supplement: Supplementary file 1 [file marinedrugs-20-00571-s001.zip]

Archive with 1 entries (1 files):
- marinedrugs-1876711-supplementary.pdf
